# Supplementary material for: Psychopathology, Personality and Depression after Acute Coronary Syndrome: A Network Analysis in an Italian Population
Source: Diagnostics (Basel). 2023 Feb 28;13(5):915. doi: 10.3390/diagnostics13050915 (PMC10000947; doi:10.3390/diagnostics13050915)
Supplement: Supplementary file 1 [file diagnostics-13-00915-s001.zip]

Archive with 1 entries (1 files):
- diagnostics-2132174-supplementary.pdf
